# Supplementary material for: Changes of aqueous humor cytokine profiles of patients with high intraocular pressure after PPV for retinal detachment
Source: Sci Rep. 2024 Jun 6;14:13044. doi: 10.1038/s41598-024-61913-7 (PMC11156964; doi:10.1038/s41598-024-61913-7)
Supplement: Supplementary file 1 — Supplementary Information. [file 41598_2024_61913_MOESM1_ESM.xlsx]

## Sheet: Sheet1
	HOP
cytokines/samples	1	2	3	4	5	6	7	8	9	10	11	12	13	14	15	16
VEGFR2/KDR/FIk-1	1915	1297	7587	5719	2895	3419	7368	4537	2219	405.5	3867	4574	5645	3867	2745	3120
IL-6	3908	126.5	355.58	128.1	114.19	8766	104.03	8137	112.92	1646	7825	3514	4350	224.25	8766	2071
PDGF-BB	5.02	4.4	10.04	7.61	10.04	10.04	10.04	12.61	8.8	7.61	13.94	13.94	10.04	10.04	15.3	8.8
IL-8/CXCL8	75.68	30.48	183.86	215.94	43.04	341.61	77.32	439.2	217.33	32.64	681.85	178.24	255.24	334.85	519.78	156.34
IL-7	6.89	6.2	35.21	19.51	13.77	22.52	13.77	16.59	13.77	6.2	22.52	22.52	25.61	16.59	13.77	11.08
CXCL10/IP-10/CRG-2	123.12	151.79	882.05	169.17	412.53	435.46	692.5	916.89	367.78	166.54	2180	2443	428.89	901.18	877.21	437.75
IL-10	8.31	7.12	67.32	25.03	26.23	42.75	42.75	65.16	23.83	11.87	105.95	121.98	31.01	61.89	56.37	31.01
EGF	3.32	3.23	5.22	8.31	5.05	6.27	5.39	5.05	64.97	6.09	5.39	5.39	5.92	5.05	5.22	5.05
VEGF	190.92	11.29	24.5	1183	17	2456	13.43	36.4	81.18	386.19	28.4	26.44	24.5	11.7	1714	272.79
IL-1beta/IL-1F2	6.9	5.91	11.81	11.81	8.12	11.81	8.12	11.81	24.76	8.12	15.86	15.86	11.81	11.81	11.81	11.81
IFN-gamma	16.75	13.04	41.46	41.46	41.46	49.86	33.51	54.21	41.46	41.46	49.86	49.86	41.46	33.51	33.51	41.46
CCL7/MCP-3/MARC	41.11	41.11	82.21	82.21	82.21	82.21	82.21	82.21	116.82	82.21	116.82	82.21	82.21	50.56	116.82	82.21
IL-4	61.46	35.71	225.22	122.92	97.76	214.59	97.76	122.92	97.76	97.76	369.23	256.24	214.59	170.34	192.82	147.07
IL-17/IL-17A	6.14	6.14	12.29	12.29	12.29	18.86	12.29	12.29	12.29	12.29	12.29	18.86	12.29	12.29	12.29	12.29
IL-2	16.22	12.34	37.93	37.93	32.44	37.93	37.93	43.65	37.93	22.23	55.63	37.93	49.55	27.19	61.87	46.58
FGF basic/FGF2/bFGF	38.94	8.22	10.44	20.56	25.99	28.51	6.67	24.31	12.01	12.81	17.67	25.99	22.23	5.26	16.03	30.19
IL-15	5.02	2.24	19.87	12.43	7.73	17.35	5.53	14.87	5.53	5.53	19.87	14.87	12.43	14.87	19.87	12.43
IL-5	7.31	6.68	14.61	13.35	14.61	14.61	13.35	23.62	13.35	14.61	14.61	13.35	13.35	13.35	14.61	13.35
G-CSF	447.33	146.48	1898	1055	241.76	48545	233.2	1279	49.76	173.25	4948	2249	53622	1482	3781	894.66
VCAM-1/CD106	37050	29721	65978	143069	31463	136209	69233	91760	42989	112260	580299	221359	183477	424586	221359	75717
ICAM-1/CD54	7712	5650	29115	14045	12671	22309	15423	39728	11301	9262	30462	15423	26406	22309	26406	12671
CCL2/JE/MCP-1	2424	1417	8620	3054	3619	7590	2820	2351	4083	4297	22964	10744	7539	8948	6092	5816
IFN-alpha	2.56	2.56	5.13	5.13	5.13	8.58	5.13	6.79	5.94	5.13	6.79	5.13	5.13	5.13	6.79	4.73
TNF-alpha	5.82	4.01	12.4	8.02	8.02	13.98	10.89	10.89	8.02	8.02	12.4	17.26	12.4	9.42	13.98	10.89
HGF	1100	927.56	6124	1742	1043	2500	3227	2531	744.31	182.76	4927	6871	2917	2099	2647	1032
IL-12/IL-23 p40	587.23	491.43	982.86	1174	982.86	1773	982.86	1371	982.86	706.61	1773	2081	1371	1174	1570	1174
PIGF	3.84	1.87	5.33	22.92	4.78	35.86	4.25	7.08	6.49	6.19	5.33	4.78	5.9	4.78	21.44	7.69
	CON
cytokines/samples	17	18	19	20	21	22	23	24	25	26	27	28	29	30	31	32
VEGFR2/KDR/FIk-1	5129	4165	6453	7842	5350	2594	1359	6783	5203	4685	6160	4314	6380	5939	5572	3120
IL-6	59.36	1381	34.26	160.64	15.54	27	9.35	293.12	34.26	97.66	56.81	300.13	29.4	160.64	301.3	15.54
PDGF-BB	10.04	8.8	11.31	9.42	10.04	8.8	8.2	11.31	9.42	10.04	8.8	11.31	8.8	10.04	13.94	8.8
IL-8/CXCL8	79.54	119.79	103.8	132.77	89.14	134.21	35.6	702.95	141.37	171.2	77.32	175.43	69.9	347.02	284.64	62.45
IL-7	11.08	11.08	28.76	22.52	13.77	13.77	8.54	31.96	16.59	16.59	19.51	16.59	18.04	16.59	19.51	8.54
CXCL10/IP-10/CRG-2	525.9	333.56	2074	252.38	487.3	341.69	90.54	638.94	295.93	1118	193.25	909.78	1086	472.51	2443	180.43
IL-10	35.75	22.63	109.78	14.23	31.01	45.06	5.2	49.63	28.63	62.98	16.62	67.32	67.32	39.27	163.25	9.53
EGF	6.45	6.45	5.39	4.38	4.71	6.81	4.71	5.39	6.09	6.45	5.05	4.71	5.05	4.38	5.05	5.22
VEGF	20.7	23.54	14.31	414.44	15.2	24.5	6.79	18.84	57.3	12.56	13.43	20.7	24.5	30.37	20.7	26.44
IL-1beta/IL-1F2	11.81	20.2	11.81	11.81	8.12	15.86	11.81	15.86	11.81	8.12	11.81	11.81	8.12	8.12	11.81	8.12
IFN-gamma	33.51	33.51	41.46	45.61	41.46	41.46	33.51	41.46	33.51	29.72	41.46	41.46	41.46	41.46	41.46	41.46
CCL7/MCP-3/MARC	116.82	116.82	82.21	82.21	116.82	116.82	82.21	82.21	82.21	50.56	82.21	82.21	82.21	82.21	82.21	50.56
IL-4	97.76	122.92	170.34	170.34	97.76	122.92	39.93	203.79	97.76	57.71	147.07	256.24	122.92	147.07	192.82	84.75
IL-17/IL-17A	12.29	12.29	12.29	12.29	12.29	12.29	12.29	12.29	12.29	12.29	12.29	12.29	12.29	18.86	12.29	12.29
IL-2	37.93	32.44	32.44	32.44	37.93	37.93	35.16	37.93	37.93	27.19	37.93	32.44	32.44	37.93	37.93	32.44
FGF basic/FGF2/bFGF	7.4	6.67	15.22	6.67	11.22	16.03	7.4	8.9	12.01	12.01	8.15	17.67	41.14	4.57	21.81	6.67
IL-15	3.48	7.73	12.43	8.88	5.53	10.04	5.53	19.87	5.53	7.73	7.73	12.43	7.73	12.43	22.41	7.73
IL-5	13.35	13.35	14.61	13.35	13.35	14.61	13.35	17.63	13.35	13.35	14.61	13.35	13.35	13.35	13.35	14.61
G-CSF	28.27	443.59	57.36	57.36	28.27	42.35	28.27	139.19	42.35	9.97	57.36	139.19	57.36	1265	2050	28.27
VCAM-1/CD106	192299	74909	107564	374601	109132	193765	29008	198153	120041	99692	224238	170142	152157	381388	436671	52053
ICAM-1/CD54	9939	25045	9939	15423	14045	14045	5936	43610	8588	12671	15423	14045	16802	25045	19560	11301
CCL2/JE/MCP-1	5080	4990	6889	8619	3990	4214	1036	9184	4449	8663	8057	15474	3524	5176	6387	2733
IFN-alpha	4.73	5.13	5.13	5.13	6.79	5.13	5.13	5.13	6.79	5.13	5.13	4.73	5.13	4.73	5.13	4.73
TNF-alpha	9.42	9.42	10.89	8.02	9.42	10.89	8.02	10.89	12.4	8.72	9.42	17.26	8.02	9.42	12.4	9.42
HGF	2137	1715	4130	1651	2137	1266	325.48	4124	2031	3375	2389	3083	2308	2983	4344	813.26
IL-12/IL-23 p40	1570	982.86	618.31	1174	982.86	1371	1174	1174	982.86	618.31	1174	796.96	982.86	796.96	1570	982.86
PIGF	6.19	4.25	5.33	6.49	5.33	4.25	4.51	4.78	8.94	4.25	5.33	4.25	5.33	7.69	7.08	4.25

## Sheet: clinical characters
	samples/ cytokines	VEGFR2/KDR/FIk-1	IL-6	PDGF-BB	IL-8/CXCL8	IL-7	CXCL10/IP-10/CRG-2	IL-10	EGF	VEGF	IL-1beta/IL-1F2	IFN-gamma	CCL7/MCP-3/MARC	IL-4	IL-17/IL-17A	IL-2	FGF basic/FGF2/bFGF	IL-15	IL-5	G-CSF	VCAM-1/CD106	ICAM-1/CD54	CCL2/JE/MCP-1	IFN-alpha	TNF-alpha	HGF	IL-12/IL-23 p40	PIGF
condensation	3	7587	355.58	10.04	183.86	35.21	882.05	67.32	5.22	24.5	11.81	41.46	82.21	225.22	12.29	37.93	10.44	19.87	14.61	1898	65978	29115	8620	5.13	12.4	6124	982.86	5.33
	5	2895	114.19	10.04	43.04	13.77	412.53	26.23	5.05	17	8.12	41.46	82.21	97.76	12.29	32.44	25.99	7.73	14.61	241.76	31463	12671	3619	5.13	8.02	1043	982.86	4.78
	6	3419	8766	10.04	341.61	22.52	435.46	42.75	6.27	2456	11.81	49.86	82.21	214.59	18.86	37.93	28.51	17.35	14.61	48545	136209	22309	7590	8.58	13.98	2500	1773	35.86
	10	405.5	1646	7.61	32.64	6.2	166.54	11.87	6.09	386.19	8.12	41.46	82.21	97.76	12.29	22.23	12.81	5.53	14.61	173.25	112260	9262	4297	5.13	8.02	182.76	706.61	6.19
	16	3120	2071	8.8	156.34	11.08	437.75	31.01	5.05	272.79	11.81	41.46	82.21	147.07	12.29	46.58	30.19	12.43	13.35	894.66	75717	12671	5816	4.73	10.89	1032	1174	7.69
uncondensation	2	1297	126.5	4.4	30.48	6.2	151.79	7.12	3.23	11.29	5.91	13.04	41.11	35.71	6.14	12.34	8.22	2.24	6.68	146.48	29721	5650	1417	2.56	4.01	927.56	491.43	1.87
	4	5719	128.1	7.61	215.94	19.51	169.17	25.03	8.31	1183	11.81	41.46	82.21	122.92	12.29	37.93	20.56	12.43	13.35	1055	143069	14045	3054	5.13	8.02	1742	1174	22.92
	7	7368	104.03	10.04	77.32	13.77	692.5	42.75	5.39	13.43	8.12	33.51	82.21	97.76	12.29	37.93	6.67	5.53	13.35	233.2	69233	15423	2820	5.13	10.89	3227	982.86	4.25
	8	4537	8137	12.61	439.2	16.59	916.89	65.16	5.05	36.4	11.81	54.21	82.21	122.92	12.29	43.65	24.31	14.87	23.62	1279	91760	39728	2351	6.79	10.89	2531	1371	7.08
	9	2219	112.92	8.8	217.33	13.77	367.78	23.83	64.97	81.18	24.76	41.46	116.82	97.76	12.29	37.93	12.01	5.53	13.35	49.76	42989	11301	4083	5.94	8.02	744.31	982.86	6.49
	11	3867	7825	13.94	681.85	22.52	2180	105.95	5.39	28.4	15.86	49.86	116.82	369.23	12.29	55.63	17.67	19.87	14.61	4948	580299	30462	22964	6.79	12.4	4927	1773	5.33
	12	4574	3514	13.94	178.24	22.52	2443	121.98	5.39	26.44	15.86	49.86	82.21	256.24	18.86	37.93	25.99	14.87	13.35	2249	221359	15423	10744	5.13	17.26	6871	2081	4.78
	13	5645	4350	10.04	255.24	25.61	428.89	31.01	5.92	24.5	11.81	41.46	82.21	214.59	12.29	49.55	22.23	12.43	13.35	53622	183477	26406	7539	5.13	12.4	2917	1371	5.9
	14	3867	224.25	10.04	334.85	16.59	901.18	61.89	5.05	11.7	11.81	33.51	50.56	170.34	12.29	27.19	5.26	14.87	13.35	1482	424586	22309	8948	5.13	9.42	2099	1174	4.78
	15	2745	8766	15.3	519.78	13.77	877.21	56.37	5.22	1714	11.81	33.51	116.82	192.82	12.29	61.87	16.03	19.87	14.61	3781	221359	26406	6092	6.79	13.98	2647	1570	21.44
samples	PVR Grades	VEGFR2/KDR/FIk-1	IL-6	PDGF-BB	IL-8/CXCL8	IL-7	CXCL10/IP-10/CRG-2	IL-10	EGF	VEGF	IL-1beta/IL-1F2	IFN-gamma	CCL7/MCP-3/MARC	IL-4	IL-17/IL-17A	IL-2	FGF basic/FGF2/bFGF	IL-15	IL-5	G-CSF	VCAM-1/CD106	ICAM-1/CD54	CCL2/JE/MCP-1	IFN-alpha	TNF-alpha	HGF	IL-12/IL-23 p40	PIGF
1	B级	1915	3908	5.02	75.68	6.89	123.12	8.31	3.32	190.92	6.9	16.75	41.11	61.46	6.14	16.22	38.94	5.02	7.31	447.33	37050	7712	2424	2.56	5.82	1100	587.23	3.84
4		5719	128.1	7.61	215.94	19.51	169.17	25.03	8.31	1183	11.81	41.46	82.21	122.92	12.29	37.93	20.56	12.43	13.35	1055	143069	14045	3054	5.13	8.02	1742	1174	22.92
7		7368	104.03	10.04	77.32	13.77	692.5	42.75	5.39	13.43	8.12	33.51	82.21	97.76	12.29	37.93	6.67	5.53	13.35	233.2	69233	15423	2820	5.13	10.89	3227	982.86	4.25
9		2219	112.92	8.8	217.33	13.77	367.78	23.83	64.97	81.18	24.76	41.46	116.82	97.76	12.29	37.93	12.01	5.53	13.35	49.76	42989	11301	4083	5.94	8.02	744.31	982.86	6.49
12		4574	3514	13.94	178.24	22.52	2443	121.98	5.39	26.44	15.86	49.86	82.21	256.24	18.86	37.93	25.99	14.87	13.35	2249	221359	15423	10744	5.13	17.26	6871	2081	4.78
16		3120	2071	8.8	156.34	11.08	437.75	31.01	5.05	272.79	11.81	41.46	82.21	147.07	12.29	46.58	30.19	12.43	13.35	894.66	75717	12671	5816	4.73	10.89	1032	1174	7.69
2	C级	1297	126.5	4.4	30.48	6.2	151.79	7.12	3.23	11.29	5.91	13.04	41.11	35.71	6.14	12.34	8.22	2.24	6.68	146.48	29721	5650	1417	2.56	4.01	927.56	491.43	1.87
5		2895	114.19	10.04	43.04	13.77	412.53	26.23	5.05	17	8.12	41.46	82.21	97.76	12.29	32.44	25.99	7.73	14.61	241.76	31463	12671	3619	5.13	8.02	1043	982.86	4.78
8		4537	8137	12.61	439.2	16.59	916.89	65.16	5.05	36.4	11.81	54.21	82.21	122.92	12.29	43.65	24.31	14.87	23.62	1279	91760	39728	2351	6.79	10.89	2531	1371	7.08
10		405.5	1646	7.61	32.64	6.2	166.54	11.87	6.09	386.19	8.12	41.46	82.21	97.76	12.29	22.23	12.81	5.53	14.61	173.25	112260	9262	4297	5.13	8.02	182.76	706.61	6.19
14		3867	224.25	10.04	334.85	16.59	901.18	61.89	5.05	11.7	11.81	33.51	50.56	170.34	12.29	27.19	5.26	14.87	13.35	1482	424586	22309	8948	5.13	9.42	2099	1174	4.78
3	D级	7587	355.58	10.04	183.86	35.21	882.05	67.32	5.22	24.5	11.81	41.46	82.21	225.22	12.29	37.93	10.44	19.87	14.61	1898	65978	29115	8620	5.13	12.4	6124	982.86	5.33
6		3419	8766	10.04	341.61	22.52	435.46	42.75	6.27	2456	11.81	49.86	82.21	214.59	18.86	37.93	28.51	17.35	14.61	48545	136209	22309	7590	8.58	13.98	2500	1773	35.86
11		3867	7825	13.94	681.85	22.52	2180	105.95	5.39	28.4	15.86	49.86	116.82	369.23	12.29	55.63	17.67	19.87	14.61	4948	580299	30462	22964	6.79	12.4	4927	1773	5.33
13		5645	4350	10.04	255.24	25.61	428.89	31.01	5.92	24.5	11.81	41.46	82.21	214.59	12.29	49.55	22.23	12.43	13.35	53622	183477	26406	7539	5.13	12.4	2917	1371	5.9
15		2745	8766	15.3	519.78	13.77	877.21	56.37	5.22	1714	11.81	33.51	116.82	192.82	12.29	61.87	16.03	19.87	14.61	3781	221359	26406	6092	6.79	13.98	2647	1570	21.44
samples	Laser points	IOP(mmHg)
1	1021	60
2	1078	50
3	1274	45
4	909	56
5	830	58
6	1260	45
7	988	38
8	960	60
9	895	46
10	1652	56
11	1562	59
12	1463	60
13	1236	60
14	1248	54
15	956	60
16	865	38
